# Supplementary material for: Biophysical and structural considerations for protein sequence evolution
Source: BMC Evol Biol. 2011 Dec 16;11:361. doi: 10.1186/1471-2148-11-361 (PMC3292521; doi:10.1186/1471-2148-11-361)
Supplement: Additional file 1 — Table S1. The list of complexes used for testing the binding scoring functions is shown. The PDB accession number, the SCOP Class the complex belongs to, the corresponding Uniprot sequence (if any), and the long protein name from Uniprot (if any) are listed. [file 1471-2148-11-361-S1.XLS]

## Sheet: Sheet1
PDB Accession	SCOPClass	UniprotEntry	UniprotDescription
1H26	All alpha proteins	CCNA2_HUMAN	Cyclin-A2
1NX1	All alpha proteins	CPNS1_PIG	Calpain small subunit 1
1M45	All alpha proteins	MLC1_YEAST	Myosin light chain 1
1YR5	All alpha proteins	CALM_HUMAN	Calmodulin
1OAI	All alpha proteins	NXF1_HUMAN	Nuclear RNA export factor 1
1FCH	All alpha proteins	PEX5_HUMAN	Peroxisomal targeting signal 1 receptor
2BCX	All alpha proteins	CALM_CHICK	Calmodulin
1ELW	All alpha proteins	STIP1_HUMAN	Stress-induced-phosphoprotein 1
2O02	All alpha proteins	1433Z_HUMAN	14-3-3 protein zeta/delta
1N4M	All alpha proteins	RB_HUMAN	Retinoblastoma-associated protein
1S6C	All alpha proteins	KCIP1_RAT	Kv channel-interacting protein 1
1ELR	All alpha proteins	STIP1_HUMAN	Stress-induced-phosphoprotein 1
2F3Z	All alpha proteins	CALM_HUMAN	Calmodulin
3BUA	All alpha proteins	TERF2_HUMAN	Telomeric repeat-binding factor 2
1FM9	All alpha proteins	RXRA_HUMAN	Retinoic acid receptor RXR-alpha
1M46	All alpha proteins	MLC1_YEAST	Myosin light chain 1
1Z96	All alpha proteins	MUD1_SCHPO	UBA domain-containing protein mud1
2BE6	All alpha proteins	CALM_HUMAN	Calmodulin
1EMU	All alpha proteins	AXN1_HUMAN	Axin-1
1JQ9	All alpha proteins	PA28_DABRR	Phospholipase A2 VRV-PL-VIIIa
1DOW	All alpha proteins	CTNA1_MOUSE	Catenin alpha-1
1A2X	All alpha proteins	TNNC2_RABIT	Troponin C. skeletal muscle
1J2X	All alpha proteins	T2FA_HUMAN	General transcription factor IIF subunit 1
3BQO	All alpha proteins	TERF1_HUMAN	Telomeric repeat-binding factor 1
1TDV	All alpha proteins	PA28_DABRR	Phospholipase A2 VRV-PL-VIIIa
1N7F	All beta proteins	GRIP1_RAT	Glutamate receptor-interacting protein 1
1MFG	All beta proteins	LAP2_HUMAN	Protein LAP2
1ER8	All beta proteins	CARP_CRYPA	Endothiapepsin
1MCV	All beta proteins	ELA1_PIG	Elastase-1
1JK4	All beta proteins	NEU2_BOVIN	Vasopressin-neurophysin 2-copeptin
1MZW	All beta proteins	PPIH_HUMAN	Peptidyl-prolyl cis-trans isomerase H
1L6X	All beta proteins	IGHG1_HUMAN	Ig gamma-1 chain C region
1DDV	All beta proteins	HOME1_RAT	Homer protein homolog 1
1DXP	All beta proteins	POLG_HCVJA	Genome polyprotein
2F91	All beta proteins
1OXG	All beta proteins	CTRA_BOVIN	Chymotrypsinogen A
2STA	All beta proteins	TRY1_SALSA	Trypsin-1
1U00	All beta proteins	HSCA_ECOLI	Chaperone protein hscA
1CN3	All beta proteins	VP1_POVMP	Capsid protein VP1
2B3G	All beta proteins	RFA1_HUMAN	Replication protein A 70 kDa DNA-binding subunit
1YFN	All beta proteins	SSPB_ECOLI	Stringent starvation protein B
1AWQ	All beta proteins	PPIA_HUMAN	Peptidyl-prolyl cis-trans isomerase A
1KJH	All beta proteins	POL_HV1A2	Gag-Pol polyprotein
1I31	All beta proteins	AP2M1_RAT	AP-2 complex subunit mu-1
1YF4	All beta proteins	TRYP_PIG	Trypsin
1AQC	All beta proteins	APBA1_HUMAN	Amyloid beta A4 precursor protein-binding family A member 1
1LB5	All beta proteins	TRAF6_HUMAN	TNF receptor-associated factor 6
2G5L	All beta proteins	SAV_STRAV	Streptavidin
1XU2	All beta proteins	TNF13_MOUSE	Tumor necrosis factor ligand superfamily member 13
2FLU	All beta proteins	KEAP1_HUMAN	Kelch-like ECH-associated protein 1
1RBC	Alpha and beta proteins (a+b)	RNAS1_BOVIN	Ribonuclease pancreatic
1D4T	Alpha and beta proteins (a+b)	SH21A_HUMAN	SH2 domain-containing protein 1A
2OKR	Alpha and beta proteins (a+b)	MK14_HUMAN	Mitogen-activated protein kinase 14
1NLN	Alpha and beta proteins (a+b)	ADEN_ADE02	Adenain
1JMT	Alpha and beta proteins (a+b)	U2AF1_HUMAN	Splicing factor U2AF 35 kDa subunit
1H6W	Alpha and beta proteins (a+b)	VG12_BPT4	Short tail fiber protein
3D32	Alpha and beta proteins (a+b)	GBRAP_HUMAN	Gamma-aminobutyric acid receptor-associated protein
1KYF	Alpha and beta proteins (a+b)	AP2A2_MOUSE	AP-2 complex subunit alpha-2
1YYM	Alpha and beta proteins (a+b)	ENV_HV1Y2	Envelope glycoprotein gp160
1CIQ	Alpha and beta proteins (a+b)	ICI2_HORVU	Subtilisin-chymotrypsin inhibitor-2A
1J19	Alpha and beta proteins (a+b)	RADI_MOUSE	Radixin
2ZJD	Alpha and beta proteins (a+b)	MLP3B_HUMAN	Microtubule-associated proteins 1A/1B light chain 3B
1FV1	Alpha and beta proteins (a+b)	2DRA_HUMAN	HLA class II histocompatibility antigen. DR alpha chain
1CJF	Alpha and beta proteins (a+b)	PROF1_HUMAN	Profilin-1
3E2B	Alpha and beta proteins (a+b)	DYL1_DROME	Dynein light chain 1. cytoplasmic
2CLR	Alpha and beta proteins (a+b)	1A02_HUMAN	HLA class I histocompatibility antigen. A-2 alpha chain
1DD3	Alpha and beta proteins (a+b)	RL7_THEMA	50S ribosomal protein L7/L12
2D3G	Alpha and beta proteins (a+b)	UBIQ_BOVIN	Ubiquitin
1KY6	Alpha and beta proteins (a+b)	AP2A2_MOUSE	AP-2 complex subunit alpha-2
3DCG	Alpha and beta proteins (a+b)	ELOC_HUMAN	Transcription elongation factor B polypeptide 1
1OJ5	Alpha and beta proteins (a+b)	NCOA1_MOUSE	Nuclear receptor coactivator 1
2V8Y	Alpha and beta proteins (a+b)	IF4E_HUMAN	Eukaryotic translation initiation factor 4E
1YYP	Alpha and beta proteins (a+b)	VPAP_HCMVA	DNA polymerase processivity factor
1SSB	Alpha and beta proteins (a+b)	RNAS1_BOVIN	Ribonuclease pancreatic
1U7B	Alpha and beta proteins (a+b)	PCNA_HUMAN	Proliferating cell nuclear antigen
1CLV	Alpha and beta proteins (a/b)	AMY_TENMO	Alpha-amylase
2PCU	Alpha and beta proteins (a/b)	CBPA4_HUMAN	Carboxypeptidase A4
1XOC	Alpha and beta proteins (a/b)	APPA_BACSU	Oligopeptide-binding protein appA
2IVZ	Alpha and beta proteins (a/b)	TOLB_ECOLI	Protein tolB
2FLK	Alpha and beta proteins (a/b)	CHEY_SALTY	Chemotaxis protein cheY
2FMF	Alpha and beta proteins (a/b)	CHEY_SALTY	Chemotaxis protein cheY
1BJR	Alpha and beta proteins (a/b)	PRTK_TRIAL	Proteinase K
1E8N	Alpha and beta proteins (a/b)	PPCE_PIG	Prolyl endopeptidase
1T0J	Alpha and beta proteins (a/b)
1R9N	Alpha and beta proteins (a/b)	DPP4_HUMAN	Dipeptidyl peptidase 4
1BC5	Alpha and beta proteins (a/b)	CHER_SALTY	Chemotaxis protein methyltransferase
2FLW	Alpha and beta proteins (a/b)	CHEY_SALTY	Chemotaxis protein cheY
2H1C	Alpha and beta proteins (a/b)
2FTS	Alpha and beta proteins (a/b)	GEPH_RAT	Gephyrin
2FKA	Alpha and beta proteins (a/b)	CHEY_SALTY	Chemotaxis protein cheY
2A40	Alpha and beta proteins (a/b)	ACTS_RABIT	Actin. alpha skeletal muscle
2FMH	Alpha and beta proteins (a/b)	CHEY_SALTY	Chemotaxis protein cheY
2B1J	Alpha and beta proteins (a/b)	CHEY_ECOLI	Chemotaxis protein cheY
2HPZ	Alpha and beta proteins (a/b)	PRTK_TRIAL	Proteinase K
1SDX	Alpha and beta proteins (a/b)	TRFL_BOVIN	Lactotransferrin
2HD4	Alpha and beta proteins (a/b)	PRTK_TRIAL	Proteinase K
2DUJ	Alpha and beta proteins (a/b)	PRTK_TRIAL	Proteinase K
1P7W	Alpha and beta proteins (a/b)	PRTK_TRIAL	Proteinase K
2PQ2	Alpha and beta proteins (a/b)	PRTK_TRIAL	Proteinase K
1PJ8	Alpha and beta proteins (a/b)	PRTK_TRIAL	Proteinase K
